# Supplementary material for: Long Noncoding RNA miR210HG as a Potential Biomarker for the Diagnosis of Glioma
Source: PLoS One. 2016 Sep 27;11(9):e0160451. doi: 10.1371/journal.pone.0160451 (PMC5038942; doi:10.1371/journal.pone.0160451)
Supplement: S1 Table — (XLSX) [file pone.0160451.s002.xlsx]

## Sheet: Sheet1
Probe Name	p value	Fold Change	T2_NS	T3_NS	T4_NS	T5_NS	N2_NS	N3_NS	N4_NS	N5_NS	RNA type	Target_id	Chromosome	side chain	Location Start	Location End	Data Sourse	NCBI ID
pl049877	0.000437551	9.63073	6.43761	6.62557	7.16852	6.31616	2.7103	4.08442	3.6056	2.7618	lncRNA	uc003kun	chr5	-	127276134	127418766	UCSC	BC036629
pl074509	0.0027539	2.39331	5.77511	5.99696	5.50566	6.36188	4.31701	4.98219	4.95391	4.34919	lncRNA	None	chr9	+	2295973	2296109	array-star	AK302829
pl052268	0.00428705	2.42009	6.725	5.91933	6.11415	6.08132	5.25038	4.93137	5.21119	4.29998	lncRNA	None	chr3	-	156955306	156971329	Agilent	AK302829
pl112345	0.00513811	2.34232	6.66212	6.75674	7.12413	7.39781	5.37836	5.69604	6.37526	5.47598	lncRNA	lnc-AC018816.3.1-4:1	chr3	-	5228856	5229983	NCBI	AK302829
pl086446	0.00657321	2.22342	7.79255	8.02638	8.04923	8.20837	6.38345	7.20595	7.17195	6.55176	lncRNA	uc010ilo	chr4	-	105393342	105416058	UCSC	AK302829
pl018585	0.00853078	2.92194	5.96869	6.22285	6.03017	6.82739	3.95567	5.0846	5.31561	4.24443	lncRNA	uc010ilo	chr4	-	105393342	105416058	UCSC	AK302829
CUST_12054_PI428631609	0.0103362	2.35225	5.29133	5.46359	6.41341	5.52965	4.05713	4.22122	4.8185	4.79533	lncRNA	ENST00000466292	chr3	-	119033140	119041607	gencode	？？？
pl005490	0.0104285	2.55912	6.22767	6.45622	6.11201	6.8506	4.46086	5.80626	5.05457	4.61502	lncRNA	uc010ilo	chr4	-	105393342	105416058	UCSC	AK302829
pl019721	0.0107825	2.93546	7.6504	7.46936	7.59622	8.26435	5.38681	6.77928	6.61427	5.63886	lncRNA	uc010ilo	chr4	-	105393342	105416058	UCSC	AK302829
pl093907	0.0113171	0.174138	4.15272	4.18831	5.03374	2.76357	7.29686	6.10773	7.39705	5.29209	lncRNA	None	chr4	-	108746776	108807351	Agilent	AK302829
pl106423	0.0117591	2.0856	7.52726	7.56055	6.73917	7.72052	5.77664	6.59975	6.40073	6.57009	lncRNA	uc010dfy	chr17	+	73028694	73045423	UCSC	BC031261
pl032794	0.0123337	2.15027	8.18979	8.59393	7.70786	8.38715	6.50214	6.95897	7.19232	7.69428	lncRNA	BC008613	chr14	-	52107708	52109065	NCBI	AK302829
pl096122	0.0131391	4.62551	6.80138	7.39881	6.54214	6.5827	5.60526	4.9207	5.06827	4.66858	lncRNA	uc001gua	chr1	+	197237407	197447585	UCSC	AK302829
pl067703	0.0132699	4.22521	7.98329	8.65358	7.94946	8.25538	6.39579	6.90757	6.63265	6.28263	lncRNA	uc001gua	chr1	+	197237407	197447585	UCSC	BX648421
pl035538	0.0150715	0.476853	5.6604	4.65831	6.05447	4.91349	7.04326	6.93556	6.50117	6.12234	lncRNA	None	chr21	-	33944548	33948191	Ensembl	AK302829
pl031347	0.0152575	2.19288	8.52524	8.11862	7.94197	8.77207	7.97566	7.06938	7.7024	7.11579	lncRNA	NR_021485	chr3	+	168527583	168548374	NCBI	AK302829
pl092223	0.015728	3.92926	7.74734	8.14378	7.24087	7.83633	6.47899	6.18638	6.28313	5.79185	lncRNA	None	chr1	+	197237407	197447585	UCSC	AK302829
pl019247	0.0168409	2.96346	6.29366	6.43118	7.95909	6.95146	5.86748	5.01132	5.27524	6.34133	lncRNA	DQ668390	chr14	-	30332894	30333449	NCBI	AK302829
pl017651	0.0179445	2.37159	7.28035	5.02839	6.72559	6.97211	5.67331	4.77417	5.39957	6.12984	lncRNA	ENST00000455406	chr1	+	71547007	71703406	Ensembl	AK302829
pl087464	0.0204432	4.17368	6.75406	7.45903	6.39842	7.17509	5.19462	5.72211	5.43233	5.01897	lncRNA	None	chr1	+	197237407	197447585	UCSC	NR_038262.1
pl000974	0.0214057	0.361522	7.17278	6.09785	6.01162	5.66288	8.54206	8.19201	7.14864	8.17756	lncRNA	AK022383	chr4	-	186622943	186625158	NCBI	AK302829
pl072449	0.0217564	2.26536	7.08623	6.05386	6.97064	7.77432	6.63325	5.45348	6.42199	5.3858	lncRNA	n341786|CR608805|mRNonelikelncRNA|Homosapiens|HumanlncRNA|JounralRNone|4263|NULL|-1.2883800|-0.4169737	chr9	+	128519872	128520523	NCBI	AK302829
agiseq48042	0.0225744	2.52033	7.31223	5.78058	6.06947	6.02731	5.24861	5.56514	5.11204	5.2949	lncRNA	TCONS_l2_00025923	chr7	+	63360340	63411851	Agilent_g3	AK302829
pl103708	0.0231841	2.71189	7.75555	8.39925	8.16309	8.20256	7.01845	7.05517	7.59005	6.4543	lncRNA	uc001gua	chr1	+	197237407	197447585	UCSC	AK302829
pl024638	0.0234758	4.34437	5.78796	6.64268	5.25245	6.08565	3.76748	3.63678	5.27602	4.19535	lncRNA	uc001gua	chr1	+	197237407	197447585	UCSC	AK302829
pl019482	0.0235743	2.09843	7.84044	7.22376	7.25002	8.39471	6.85209	6.5571	6.43503	7.55764	lncRNA	AK022437	chr14	-	52116494	52118462	NCBI	AK302829
agiseq41256	0.0241715	3.8612	7.03158	6.32437	5.80969	5.58721	5.05841	3.07684	5.22162	4.54203	lncRNA	ENST00000426578	chr21	-	45875127	45875167	Agilent_g3	AK302829
pl029429	0.0244247	3.03029	5.72273	6.37147	5.891	5.78691	4.71533	4.7347	5.33772	4.04796	lncRNA	gnl|UG|Hs#S29559244	chr1	+	197239025	197239557	Other_database	AK302829
pl022242	0.0244325	6.49187	5.50693	6.87117	5.10289	5.69405	3.07683	4.50664	3.88193	3.3821	lncRNA	uc001gua	chr1	+	197237407	197447585	UCSC	AK302829
pl039985	0.0254336	4.85735	11.575	12.1555	10.7292	11.3978	9.80664	9.90163	9.88186	9.26662	lncRNA	uc001gua	chr1	+	197237407	197447585	UCSC	AK302829
pl035694	0.0256349	4.77093	7.24683	7.08103	5.85614	6.06937	5.19394	4.54754	5.01411	4.49224	lncRNA	BC031261	chr3	+	101818087	102196518	array-star	AK302829
pl097710	0.0257222	3.6603	9.26356	9.97255	9.10311	9.57724	8.29185	8.19776	7.8355	7.90935	lncRNA	uc001gua	chr1	+	197237407	197447585	UCSC	AK302829
pl054619	0.0260817	3.13157	6.39435	7.07878	6.68322	6.47214	5.73099	5.53145	5.42351	5.00364	lncRNA	uc001gua	chr1	+	197237407	197447585	UCSC	AK302829
pl065122	0.026298	20.892	10.0393	5.50965	5.80026	7.96965	4.20338	3.62764	4.79727	3.43404	lncRNA	BX648421	chr4	-	71521258	71524126	NCBI	AK302829
agiseq39796	0.0275846	2.61771	5.8244	5.01849	4.71769	5.22606	3.39455	3.23818	4.81262	4.50504	lncRNA	TCONS_00017910	chr10	-	4720241	4720324	Agilent_g3	DQ668390
pl072315	0.0279183	3.35128	5.6539	5.836	4.73413	5.86477	3.98763	3.91122	4.19559	4.65606	lncRNA	uc001gua	chr1	+	197237407	197447585	UCSC	NR_038252.1
pl110928	0.0279875	4.06267	5.95145	6.50884	5.69172	5.4136	4.20714	4.24582	5.28476	2.77634	lncRNA	uc001gua	chr1	+	197237407	197447585	UCSC	AK127778
pl006197	0.0281088	2.62847	5.7895	4.9109	4.81153	5.38708	4.89391	2.92681	3.73509	4.31372	lncRNA	None	chr13	-	50623326	50656114	Ensembl	AK127778
pl056852	0.029933	3.76059	5.67909	6.34054	5.21321	5.84239	3.95887	4.2783	4.62756	4.47064	lncRNA	uc001gua	chr1	+	197237407	197447585	UCSC	AK302829
CUST_5006_PI428631609	0.0302251	0.366403	4.10381	3.25674	5.75774	3.63309	6.39147	5.74974	6.30845	5.99132	lncRNA	ENST00000441268	chr21	-	42513427	42520060	gencode	AK302829
pl034435	0.0304731	4.74829	6.81173	7.94672	6.6669	7.18396	5.06783	5.74489	5.58979	5.46831	lncRNA	None	chr1	+	197237407	197447585	UCSC	AK302829
pl004132	0.0312996	2.99794	7.26171	7.77144	7.07758	7.40501	6.30734	6.38512	5.93564	6.22019	lncRNA	uc001gua	chr1	+	197237407	197447585	UCSC	AK302829
pl048332	0.0313563	2.63244	6.65047	7.25457	6.90716	7.02179	5.6608	6.07078	6.25258	5.78349	lncRNA	uc001gua	chr1	+	197237407	197447585	UCSC	AY455757
pl115732	0.0326015	0.435619	5.14933	4.6119	5.77409	5.28428	7.24349	6.26927	6.95009	5.82024	lncRNA	gnl|UG|Hs#S3910758	chr4	+	129044642	129044909	Other_database	CR749391
CUST_8812_PI428631609	0.0328786	2.36905	7.85113	6.77895	6.80158	7.16683	6.22673	5.2973	5.61916	7.072	lncRNA	ENST00000524824	chr11	+	327310	330122	gencode	BC043585
pl103665	0.0331424	2.17588	6.93875	6.61601	6.17165	6.99748	6.06839	5.80774	5.65796	6.01752	lncRNA	NR_021485	chr3	+	168527583	168548374	NCBI	AK302829
pl005670	0.0333847	3.87455	6.89621	7.74194	6.60139	7.18163	5.57518	5.73806	5.95416	5.34784	lncRNA	uc001gua	chr1	+	197237407	197447585	UCSC	AK310491
pl103468	0.0334228	2.2288	5.64993	5.51656	5.46763	6.74394	5.38051	4.40037	4.74378	5.39172	lncRNA	None	chr5	-	68956449	69006360	UCSC	AK127778
pl112240	0.0341582	2.13632	12.8107	12.7376	12.9738	14.0527	12.7426	12.2138	12.6745	11.7039	lncRNA	None	chr17	+	7657637	7658286	NCBI	NR_021485
pl074798	0.034265	0.363559	6.38974	5.73118	6.07678	6.4517	6.98629	7.94364	7.29542	8.71152	lncRNA	uc002bwo	chr15	-	101433944	101459488	UCSC	BC029561
CUST_10492_PI428631609	0.0348617	3.48782	6.80099	5.63819	4.8322	6.63325	4.34966	4.92031	4.59676	4.47846	lncRNA	ENST00000534540	chr11	-	567526	568369	gencode	AY423624
pl024303	0.035388	3.6365	5.96617	7.00784	6.11619	6.50045	4.63549	5.06134	5.15178	5.2536	lncRNA	uc001gua	chr1	+	197237407	197447585	UCSC	BC113088
agiseq7453	0.0371506	2.0933	7.71242	6.61042	6.49198	7.7979	6.55821	5.92033	6.4085	6.68803	lncRNA	TCONS_00001898	chr1	-	244210736	244212010	Agilent_g3	NR_046217.1
pl011876	0.03777	3.95944	5.43831	6.11604	4.93314	5.05303	4.17895	4.0018	4.08047	3.46422	lncRNA	uc001gua	chr1	+	197237407	197447585	UCSC	？？？
pl006876	0.0382513	2.09535	7.67201	6.85639	6.78992	6.72901	5.50334	6.18814	6.38802	6.77269	lncRNA	uc003ebp	chr3	-	114406073	114866127	UCSC	AB 033030
pl094763	0.039732	3.79647	7.31526	8.23858	7.0499	7.6406	6.15452	6.49214	6.02992	5.95267	lncRNA	uc001gua	chr1	+	197237407	197447585	UCSC	AC018816.3
agiseq9936	0.0398812	0.497864	5.10232	4.94714	5.48825	5.55712	7.20134	6.6339	5.83855	6.20842	lncRNA	ENST00000497258	chr3	-	59374397	59374430	Agilent_g3	BC094883
pl038900	0.0409712	2.56364	5.49926	5.09966	4.90529	6.51681	3.39962	5.381	4.45452	4.14171	lncRNA	HMlincRNone1059	chr1	+	94615402	94740624	array-star	BC050737
pl068177	0.0409998	2.15778	5.53498	5.57178	5.28542	6.16847	4.269	5.51175	5.07559	4.19814	lncRNA	uc002vso	chr2	+	232888986	233201686	UCSC	AK127778
agiseq4692	0.0412327	2.54145	10.3046	10.2334	9.65895	9.56108	9.46816	8.27901	9.16515	8.86834	lncRNA	NR_021485	chr3	+	167967309	168548374	Agilent_g3	AK302829
pl073172	0.0412683	5.79699	7.27627	8.04858	5.97039	7.06595	5.49867	4.87483	5.46938	5.05129	lncRNA	uc001gua	chr1	+	197237407	197447585	UCSC	NR_021485
pl004578	0.0421861	2.94973	5.85791	5.62282	4.82941	6.83038	4.46126	3.68768	4.90285	5.18833	lncRNA	NR_038252.1	chr1	-	63664387	63664691	Other_database	NR_021485
pl024592	0.0423219	0.437993	5.65831	4.97726	5.79317	5.77188	6.3223	7.45823	7.45	6.31776	lncRNA	AK299815	chr4	+	113739264	114304891	array-star	AK094293
pl066467	0.0423502	4.52227	7.65409	8.89501	7.65381	7.89616	6.43506	6.66187	6.4549	6.26275	lncRNA	uc001gua	chr1	+	197237407	197447585	UCSC	BC008613
pl105390	0.0434044	2.0478	5.96726	5.90319	5.82625	6.06564	4.47785	4.9508	4.86168	6.06892	lncRNA	uc003ebp	chr3	-	114406073	114866127	UCSC	AB040936
pl035588	0.0443638	4.23748	6.2576	7.34872	6.01822	6.39494	5.27379	4.90581	5.11736	4.74233	lncRNA	uc001gua	chr1	+	197237407	197447585	UCSC	AK022437
pl006216	0.0449358	2.22119	7.72985	8.04221	7.66039	7.99936	6.95577	7.17716	7.18811	6.96021	lncRNA	None	chr1	+	197237407	197447585	UCSC	AK225788
pl013228	0.0450498	2.65355	5.99372	6.78176	6.43761	6.19968	5.236	5.25308	5.87129	5.04212	lncRNA	uc001gua	chr1	+	197237407	197447585	UCSC	？？？
pl065401	0.0467887	6.3003	5.26589	7.19135	5.42213	5.60492	4.15825	4.03775	4.56076	3.19435	lncRNA	uc001gua	chr1	+	197237407	197447585	UCSC	AK311278
pl110195	0.046841	2.02655	6.71168	6.38596	6.14303	6.81304	5.5148	4.90028	5.87681	6.4961	lncRNA	n344867|NULL|lincRNone|Homosapiens|HumanlincRNone|ScriptureReconstructionLincRNonesByLuo[unpublished]|linc_luo_416|NULL|-1.7083400|-0.2971529	chr6	-	3981526	3994101	Agilent	AK302829
pl091209	0.0469351	3.25171	6.36278	7.29292	6.62018	6.45681	5.42671	5.67896	5.54168	5.2555	lncRNA	None	chr1	+	197237407	197447585	UCSC	AK 225788
pl022281	0.0472221	3.12641	6.66143	7.68517	6.87349	6.87222	5.62498	6.16745	6.39123	5.08102	lncRNA	uc001gua	chr1	+	197237407	197447585	UCSC	AF210650
agiseq45623	0.0472242	2.59721	6.66618	6.11316	7.86038	5.89227	5.43085	4.89408	5.94114	6.1383	lncRNA	ENST00000502187	chr14	-	98444314	98444456	Agilent_g3	？？？
pl022916	0.0472518	2.85473	6.69624	7.26446	6.47715	6.41433	5.183	5.91054	6.32566	4.82986	lncRNA	uc001gua	chr1	+	197237407	197447585	UCSC	AB001794
pl050552	0.047918	3.05552	7.4145	8.0411	7.05265	7.5496	6.50112	6.49812	6.32908	6.16261	lncRNA	uc001gua	chr1	+	197237407	197447585	UCSC	AK299815
pl053485	0.0479992	3.67321	7.04345	8.0675	6.91482	7.50737	6.13178	5.99571	6.12778	5.91886	lncRNA	uc001gua	chr1	+	197237407	197447585	UCSC	AK092764
pl057725	0.0488213	2.59636	6.55229	7.37807	6.86639	6.94866	6.15499	5.6579	6.44417	5.58439	lncRNA	uc001gua	chr1	+	197237407	197447585	UCSC	NR_024100.1
pl102461	0.0489643	4.23717	5.39396	6.40677	4.81751	5.52541	3.85606	4.51146	3.98222	3.84842	lncRNA	n326275|NULL|mRNonelikelncRNA|Homosapiens|vegalncRNA|GENCODE|OTTHUMT00000087442|http://vega.sanger.ac.uk/Homo_sapiens/Transcript/Summary?db=core;t=OTTHUMT00000087442|-0.9555720|-0.2996298	chr1	+	197237407	197447585	UCSC	AK312303
pl107334	0.04898	4.45994	6.1458	7.09222	5.44484	6.25217	4.79131	4.45122	4.7194	4.80798	lncRNA	uc001gua	chr1	+	197237407	197447585	UCSC	AK022383
pl028385	0.049143	2.05937	7.93063	8.31008	8.13488	8.45433	7.21949	6.76509	7.77685	8.00232	lncRNA	uc001gua	chr1	+	197237407	197447585	UCSC	AK290344
