# Supplementary material for: Long Noncoding RNA miR210HG as a Potential Biomarker for the Diagnosis of Glioma
Source: PLoS One. 2016 Sep 27;11(9):e0160451. doi: 10.1371/journal.pone.0160451 (PMC5038942; doi:10.1371/journal.pone.0160451)
Supplement: S2 Table — (XLSX) [file pone.0160451.s003.xlsx]

## Sheet: Sheet1
Probe Name	p value	Fold Change	T2_NS	T3_NS	T4_NS	T5_NS	N2_NS	N3_NS	N4_NS	N5_NS	RNA type	Target_id	Chromosome	side chain	Location Start	Location End	Data Sourse	NCBI ID
pl049877	0.000437551	9.63073	6.43761	6.62557	7.16852	6.31616	2.7103	4.08442	3.6056	2.7618	lncRNA	uc003kun	chr5	-	127276134	127418766	UCSC	BC036629
pl074509	0.0027539	2.39331	5.77511	5.99696	5.50566	6.36188	4.31701	4.98219	4.95391	4.34919	lncRNA	None	chr9	+	2295973	2296109	array-star	AK302829
pl106423	0.0117591	2.0856	7.52726	7.56055	6.73917	7.72052	5.77664	6.59975	6.40073	6.57009	lncRNA	uc010dfy	chr17	+	73028694	73045423	UCSC	BC031261
pl067703	0.0132699	4.22521	7.98329	9.65358	7.94946	8.25538	6.39579	6.90757	6.63265	6.28263	lncRNA	uc001gua	chr1	+	197237407	197447585	UCSC	BX648421
pl087464	0.0204432	4.17368	6.75406	8.45903	6.39842	7.17509	5.19462	5.72211	5.43233	5.01897	lncRNA	None	chr1	+	197237407	197447585	UCSC	NR_038262.1
pl072315	0.0279183	3.35128	5.6539	6.836	4.73413	5.86477	3.98763	3.91122	4.19559	4.65606	lncRNA	uc001gua	chr1	+	197237407	197447585	UCSC	NR_038252.1
pl110928	0.0279875	4.06267	5.95145	7.50884	5.69172	5.4136	4.20714	4.24582	5.28476	2.77634	lncRNA	uc001gua	chr1	+	197237407	197447585	UCSC	AK127778
pl048332	0.0313563	2.63244	6.65047	8.25457	6.90716	7.02179	5.6608	6.07078	6.25258	5.78349	lncRNA	uc001gua	chr1	+	197237407	197447585	UCSC	AY455757
CUST_10492_PI428631609	0.0348617	3.48782	6.80099	6.63819	4.8322	6.63325	4.34966	4.92031	4.59676	4.47846	lncRNA	ENST00000534540	chr11	-	567526	568369	gencode	AY423624
pl024303	0.035388	3.6365	5.96617	8.00784	6.11619	6.50045	4.63549	5.06134	5.15178	5.2536	lncRNA	uc001gua	chr1	+	197237407	197447585	UCSC	BC113088
